# Supplementary material for: Variation in Shrimp Allergens: Place of Origin Effects on Food Safety Assessment
Source: Int J Mol Sci. 2024 Apr 20;25(8):4531. doi: 10.3390/ijms25084531 (PMC11050280; doi:10.3390/ijms25084531)
Supplement: Supplementary file 1 [file ijms-25-04531-s001.zip]

Archive with 1 entries (1 files):
- ijms-2935889-supplementary.pdf
